# Supplementary material for: In Situ Evaluation of the GSH Depletion Ability of Various Alkylating Agents and the Protective Effect of Several Active Thiol Compounds Based on High-Content Cell Analysis
Source: Toxics. 2025 Nov 24;13(12):1016. doi: 10.3390/toxics13121016 (PMC12737281; doi:10.3390/toxics13121016)
Supplement: Supplementary file 1 [file toxics-13-01016-s001.zip]

Archive with 1 entries (1 files):
- toxics-3973885-supplementary.pdf
